# Supplementary material for: The impact of MEIS1 TALE homeodomain transcription factor knockdown on glioma stem cell growth
Source: Anim Cells Syst (Seoul). 2024 Mar 13;28(1):93–109. doi: 10.1080/19768354.2024.2327340 (PMC10939110; doi:10.1080/19768354.2024.2327340)
Supplement: Supplemental Material [file TACS_A_2327340_SM4634.zip]

Archive with 4 entries (4 files):
- FigureS1.jpg
- FigureS2.jpg
- FigureS3.jpg
- FigureS4.jpg
